# Supplementary material for: Metabolic Patterns of Flavonoid and Its Key Gene Expression Characteristics of Five Cultivars of Tulipa gesneriana during Flower Development
Source: Plants (Basel). 2024 Feb 5;13(3):459. doi: 10.3390/plants13030459 (PMC10857304; doi:10.3390/plants13030459)
Supplement: Supplementary file 1 [file plants-13-00459-s001.zip]

Archive with 1 entries (1 files):
- plants-2805519-supplementary.pdf
